# Supplementary material for: Comprehensive Functional Analysis of the bZIP Family in Bletilla striata Reveals That BsbZIP13 Could Respond to Multiple Abiotic Stresses
Source: Int J Mol Sci. 2023 Oct 15;24(20):15202. doi: 10.3390/ijms242015202 (PMC10607107; doi:10.3390/ijms242015202)
Supplement: Supplementary file 1 [file ijms-24-15202-s001.zip]

Archive with 15 entries (14 files):
- Supplemental Files/
- Supplemental Files/Fig. S1.jpg
- Supplemental Files/Fig. S2.jpg
- Supplemental Files/Fig. S3.jpg
- Supplemental Files/Fig. S4.jpg
- Supplemental Files/Fig. S5.jpg
- Supplemental Files/Fig. S6.jpg
- Supplemental Files/Table S1.xlsx
- Supplemental Files/Table S2.xlsx
- Supplemental Files/Table S3.xlsx
- Supplemental Files/Table S4.xlsx
- Supplemental Files/Table S5.xlsx
- Supplemental Files/~$Table S2.xlsx
- Supplemental Files/~$Table S4.xlsx
- Supplemental Files/~$Table S5.xlsx
