# Supplementary material for: Comprehensive Functional Analysis of the bZIP Family in Bletilla striata Reveals That BsbZIP13 Could Respond to Multiple Abiotic Stresses
Source: Int J Mol Sci. 2023 Oct 15;24(20):15202. doi: 10.3390/ijms242015202 (PMC10607107; doi:10.3390/ijms242015202)
Supplement: Supplementary file 1 [file ijms-24-15202-s001.zip › Supplemental Files/Table S1.xlsx]

## Sheet: Sheet1
Table S1 Gene features of bZIP gene family in Bletilla striata
Gene ID	Chromosome	Protein length (aa)	Mw(Da)	pI	Aliphatic index	GRAVY	Subcellular location
BsbZIP1	Chr3	146	16633.9	9.34	82.19	-0.609	Nucleus
BsbZIP2	Chr4	153	17667	8.92	77.12	-0.657	Nucleus
BsbZIP3	Chr15	299	33172.4	9	71.57	-0.583	Nucleus
BsbZIP4	Chr4	145	16518.8	10.74	85.45	-0.666	Nucleus
BsbZIP5	Chr16	348	38159.8	7	67.56	-0.701	Nucleus
BsbZIP6	Chr11	189	20199.9	11.18	57.99	-0.576	Nucleus
BsbZIP7	Chr5	664	71644.4	6.36	72.55	-0.473	Nucleus
BsbZIP8	Chr12	127	14155.3	6.72	86.06	-0.272	Nucleus
BsbZIP9	Chr4	143	16612.9	6.61	79.16	-0.794	Nucleus
BsbZIP10	Chr2	339	37749.6	9.54	65.25	-0.835	Nucleus
BsbZIP11	Chr14	172	19658.7	11.36	89.83	-0.374	Nucleus
BsbZIP12	Chr9	184	21491.5	7.79	69.95	-0.805	Nucleus
BsbZIP13	Chr5	332	36399.8	6.56	60.57	-0.705	Nucleus
BsbZIP14	-	149	16955.3	11.07	85.17	-0.654	Nucleus
BsbZIP15	Chr2	132	14923.1	11.65	87.42	-0.455	Nucleus
BsbZIP16	Chr4	422	45915.9	5.32	64.27	-0.653	Nucleus
BsbZIP17	Chr10	346	37502.6	9.43	74.36	-0.418	Nucleus
BsbZIP18	Chr10	408	42530.9	8.61	73.41	-0.341	Nucleus
BsbZIP19	Chr7	259	27954	6.67	65.37	-0.693	Nucleus
BsbZIP20	Chr10	311	33833.2	5.05	69.04	-0.629	Nucleus
BsbZIP21	Chr15	132	15558	10	74.62	-0.708	Nucleus
BsbZIP22	Chr1	268	28963.8	8.83	71.01	-0.578	Nucleus
BsbZIP23	Chr1	338	37373.2	6.61	60.44	-0.845	Nucleus
BsbZIP24	Chr1	616	66216.3	6.59	70.8	-0.393	Nucleus
BsbZIP25	Chr4	130	15391.9	9.05	74.23	-0.715	Nucleus
BsbZIP26	Chr10	319	34941.9	6.41	72.29	-0.654	Nucleus
BsbZIP27	Chr6	309	35192.3	5.25	89.87	-0.312	Nucleus
BsbZIP28	Chr1	143	16728.2	6.98	70.91	-0.727	Nucleus
BsbZIP29	Chr6	126	14939.1	7.82	74.29	-0.683	Nucleus
BsbZIP30	Chr6	145	17024.4	9.6	73.93	-0.632	Nucleus
BsbZIP31	Chr11	364	39348.8	7.84	67.39	-0.704	Nucleus
BsbZIP32	Chr15	135	15285.4	11.64	83.93	-0.616	Nucleus
BsbZIP33	Chr13	328	37582.9	6.26	67.47	-0.757	Nucleus
BsbZIP34	Chr3	158	17678	9.72	63.8	-0.767	Nucleus
BsbZIP35	Chr4	304	32761.7	7.07	77.99	-0.311	Nucleus
BsbZIP36	Chr13	405	45324.2	9.31	72.84	-0.5	Nucleus
BsbZIP37	Chr9	401	44491.6	7.07	92.24	-0.349	Nucleus
BsbZIP38	Chr5	396	42827.7	5.97	66.94	-0.601	Nucleus
BsbZIP39	Chr10	382	41159.7	5.65	65.21	-0.694	Nucleus
BsbZIP40	Chr2	153	17778.9	6.06	72.75	-0.851	Nucleus
BsbZIP41	Chr6	243	27263.8	7.19	84.4	-0.448	Nucleus
BsbZIP42	Chr4	126	14463.3	9.02	70.4	-1.196	Nucleus
BsbZIP43	Chr2	161	18010.2	9.51	63.6	-0.977	Nucleus
BsbZIP44	Chr6	364	39106.2	5.82	55.3	-0.845	Nucleus
BsbZIP45	-	458	50521.4	9.04	73.97	-0.593	Nucleus
BsbZIP46	Chr3	160	18291.7	10.04	75.56	-0.783	Nucleus
BsbZIP47	Chr13	388	41929.4	5.24	65.67	-0.769	Nucleus
BsbZIP48	Chr5	301	32433.2	6.3	71.4	-0.377	Nucleus
BsbZIP49	Chr6	398	44071.8	6.17	87.81	-0.337	Nucleus
BsbZIP50	Chr15	393	44494.8	8.47	79.77	-0.434	Nucleus
BsbZIP51	Chr6	360	37806.8	7.11	55.5	-0.708	Nucleus
BsbZIP52	Chr1	408	43110.5	6.15	55.61	-0.777	Nucleus
BsbZIP53	Chr8	504	57307.2	9.4	80.62	-0.583	Nucleus
BsbZIP54	Chr1	370	40001.4	5.87	71.03	-0.546	Nucleus
BsbZIP55	-	373	42020.6	6.15	82.92	-0.452	Nucleus
BsbZIP56	Chr14	466	51042.9	6.58	75.04	-0.543	Nucleus
BsbZIP57	Chr3	378	42315.2	5.98	90.42	-0.326	Nucleus
BsbZIP58	Chr1	504	55705.7	8.86	78.27	-0.473	Nucleus
BsbZIP59	Chr11	156	17506.9	9.77	60.83	-0.722	Nucleus
BsbZIP60	Chr16	467	51000.8	8.45	71.78	-0.547	Nucleus
BsbZIP61	Chr1	402	43832.7	6.24	65.87	-0.703	Nucleus
BsbZIP62	Chr6	362	40746.7	8.77	77.04	-0.492	Nucleus
BsbZIP63	Chr12	143	16101.1	9.99	75.8	-0.795	Nucleus
BsbZIP64	Chr14	236	27073.6	9.09	73.56	-0.927	Nucleus
BsbZIP65	Chr3	269	29137.7	5.66	62.08	-0.61	Nucleus
BsbZIP66	Chr6	482	53747.2	5.95	77.2	-0.555	Nucleus
