# Supplementary material for: Comprehensive Functional Analysis of the bZIP Family in Bletilla striata Reveals That BsbZIP13 Could Respond to Multiple Abiotic Stresses
Source: Int J Mol Sci. 2023 Oct 15;24(20):15202. doi: 10.3390/ijms242015202 (PMC10607107; doi:10.3390/ijms242015202)
Supplement: Supplementary file 1 [file ijms-24-15202-s001.zip › Supplemental Files/Table S2.xlsx]

## Sheet: Sheet1
Table S2 Secondary structure element of the bZIP protein in B. striata
Gene ID	α helix	Extended strand	Random coil
BsbZIP1	0.6507	0.0274	0.3014
BsbZIP2	0.634	0.0588	0.281
BsbZIP3	0.5184	0.0268	0.4415
BsbZIP4	0.6	0.0207	0.3586
BsbZIP5	0.4253	0.0517	0.4971
BsbZIP6	0.3016	0.0529	0.6349
BsbZIP7	0.1958	0.122	0.6627
BsbZIP8	0.622	0.0157	0.3622
BsbZIP9	0.6783	0.014	0.2937
BsbZIP10	0.3451	0.0442	0.5959
BsbZIP11	0.6919	0.0581	0.2267
BsbZIP12	0.5815	0.0924	0.3261
BsbZIP13	0.4398	0.0181	0.5211
BsbZIP14	0.7181	0.0201	0.2282
BsbZIP15	0.8258	0.0152	0.1288
BsbZIP16	0.3673	0.0261	0.5972
BsbZIP17	0.3902	0.0925	0.5058
BsbZIP18	0.3064	0.1054	0.5564
BsbZIP19	0.3784	0.0386	0.5676
BsbZIP20	0.4534	0.0547	0.4727
BsbZIP21	0.7576	0	0.2121
BsbZIP22	0.5037	0.0112	0.4664
BsbZIP23	0.358	0.0385	0.5799
BsbZIP24	0.1899	0.125	0.6575
BsbZIP25	0.6769	0	0.2923
BsbZIP26	0.373	0.0251	0.5925
BsbZIP27	0.5437	0.0809	0.3333
BsbZIP28	0.6503	0.014	0.3077
BsbZIP29	0.6746	0	0.3095
BsbZIP30	0.7862	0.0828	0.1172
BsbZIP31	0.4231	0.033	0.5247
BsbZIP32	0.6963	0.0222	0.2519
BsbZIP33	0.4055	0.0945	0.4695
BsbZIP34	0.6266	0.038	0.3101
BsbZIP35	0.3651	0.1053	0.4671
BsbZIP36	0.4963	0.0963	0.3432
BsbZIP37	0.5611	0.0923	0.3117
BsbZIP38	0.3434	0.0505	0.5859
BsbZIP39	0.3089	0.0314	0.6387
BsbZIP40	0.5686	0.0588	0.3595
BsbZIP41	0.428	0.0658	0.4609
BsbZIP42	0.5079	0.0238	0.4524
BsbZIP43	0.4534	0.0186	0.528
BsbZIP44	0.2527	0.0495	0.6896
BsbZIP45	0.3799	0.1157	0.4607
BsbZIP46	0.5125	0.075	0.3688
BsbZIP47	0.299	0.0464	0.6289
BsbZIP48	0.2159	0.1395	0.5947
BsbZIP49	0.6181	0.0804	0.2588
BsbZIP50	0.5751	0.056	0.3613
BsbZIP51	0.2694	0.0639	0.0139
BsbZIP52	0.2108	0.049	0.7304
BsbZIP53	0.5	0.0873	0.3829
BsbZIP54	0.3946	0.0351	0.5405
BsbZIP55	0.6193	0.059	0.3083
BsbZIP56	0.5193	0.0601	0.4056
BsbZIP57	0.6111	0.0582	0.3095
BsbZIP58	0.502	0.0774	0.4107
BsbZIP59	0.6282	0.0577	0.3013
BsbZIP60	0.5139	0.0535	0.4176
BsbZIP61	0.3557	0.0522	0.5597
BsbZIP62	0.5028	0.0359	0.4448
BsbZIP63	0.7413	0.0839	0.1608
BsbZIP64	0.4322	0.0127	0.5424
BsbZIP65	0.2714	0.1115	0.6171
BsbZIP66	0.5249	0.056	0.3963
