# Supplementary material for: Comprehensive Functional Analysis of the bZIP Family in Bletilla striata Reveals That BsbZIP13 Could Respond to Multiple Abiotic Stresses
Source: Int J Mol Sci. 2023 Oct 15;24(20):15202. doi: 10.3390/ijms242015202 (PMC10607107; doi:10.3390/ijms242015202)
Supplement: Supplementary file 1 [file ijms-24-15202-s001.zip › Supplemental Files/Table S3.xlsx]

## Sheet: Sheet1
Table S3 Result of phosphorylation site prediction of BsbZIPs proteins
Protein name	Ser site	Thr site	Tyr site
BsbZIP1	19	5	0
BsbZIP2	17	3	3
BsbZIP3	29	10	3
BsbZIP4	13	2	1
BsbZIP5	31	10	3
BsbZIP6	28	6	2
BsbZIP7	72	46	6
BsbZIP8	6	1	0
BsbZIP9	14	3	0
BsbZIP10	24	13	4
BsbZIP11	11	2	0
BsbZIP12	9	4	1
BsbZIP13	23	10	3
BsbZIP14	11	1	0
BsbZIP15	15	1	0
BsbZIP16	49	8	2
BsbZIP17	28	13	2
BsbZIP18	31	10	2
BsbZIP19	28	7	2
BsbZIP20	37	12	2
BsbZIP21	10	2	1
BsbZIP22	26	7	2
BsbZIP23	35	10	2
BsbZIP24	65	11	4
BsbZIP25	6	3	0
BsbZIP26	22	5	3
BsbZIP27	29	2	1
BsbZIP28	13	2	1
BsbZIP29	9	2	1
BsbZIP30	16	7	1
BsbZIP31	11	10	2
BsbZIP32	18	1	0
BsbZIP33	29	13	6
BsbZIP34	18	4	1
BsbZIP35	36	8	2
BsbZIP36	24	8	4
BsbZIP37	32	7	3
BsbZIP38	40	10	1
BsbZIP39	19	16	4
BsbZIP40	7	2	0
BsbZIP41	24	8	2
BsbZIP42	9	3	2
BsbZIP43	20	8	2
BsbZIP44	37	8	4
BsbZIP45	43	13	4
BsbZIP46	17	5	1
BsbZIP47	41	15	3
BsbZIP48	36	10	4
BsbZIP49	27	10	1
BsbZIP50	26	14	3
BsbZIP51	31	11	2
BsbZIP52	39	7	4
BsbZIP53	40	22	3
BsbZIP54	41	12	1
BsbZIP55	24	12	4
BsbZIP56	34	19	3
BsbZIP57	25	6	5
BsbZIP58	39	15	3
BsbZIP59	17	1	1
BsbZIP60	37	16	3
BsbZIP61	41	12	3
BsbZIP62	31	9	5
BsbZIP63	8	4	1
BsbZIP64	19	8	1
BsbZIP65	17	2	1
BsbZIP66	39	9	4
