# Supplementary material for: Comprehensive Functional Analysis of the bZIP Family in Bletilla striata Reveals That BsbZIP13 Could Respond to Multiple Abiotic Stresses
Source: Int J Mol Sci. 2023 Oct 15;24(20):15202. doi: 10.3390/ijms242015202 (PMC10607107; doi:10.3390/ijms242015202)
Supplement: Supplementary file 1 [file ijms-24-15202-s001.zip › Supplemental Files/Table S4.xlsx]

## Sheet: Sheet1
Table S4 BsbZIP Primers for q-PCR
Gene ID	Primer	Primer sequence (5'-3')
BsbZIP2	BsbZIP2-qPCR F	AGGCGTTCTAGGATGAGG
	BsbZIP2-qPCR R	AGTGGAGGACCGAGTTAA
BsbZIP3	BsbZIP3-qPCR F	GGCGGTTGAGGAGGATGA
	BsbZIP3-qPCR R	AGTGATGAGGGAGGAGAATGCC
BsbZIP7	BsbZIP7-qPCR F	AGGACCTGAAGGCAGTAGC
	BsbZIP7-qPCR R	TAAGAACGCACGAAGGTAA
BsbZIP8	BsbZIP8-qPCR F	AATCAATGTTACTACGCAGCAC
	BsbZIP8-qPCR R	CCTAAACGCTTCCCAAAC
BsbZIP13	BsbZIP13-qPCR F	GCGAGCAAGAGCAACAAG
	BsbZIP13-qPCR R	ACTTCCGATGCCTAACTGG
BsbZIP14	BsbZIP14-qPCR F	CTTGAGGGATGGGAGGCT
	BsbZIP14-qPCR R	GCTTTCGTCGCTGTGGAG
BsbZIP15	BsbZIP15-qPCR F	CCGTCAACAGAACCAGCAG
	BsbZIP15-qPCR R	AGAGGAGACGGAGGAGATAGC
BsbZIP19	BsbZIP19-qPCR F	TCGGCGATGGAGAAGAAAC
	BsbZIP19-qPCR R	GTTTGTCCGTTAGACGACG
BsbZIP20	BsbZIP20-qPCR F	TCATCGCACTTGCTAAAT
	BsbZIP20-qPCR R	GGTTCGGAGTGTTCGTAT
BsbZIP22	BsbZIP22-qPCR F	AAGTGCTTCGGCTCATTG
	BsbZIP22-qPCR R	TCCCACAACCTCAGTTCTT
BsbZIP24	BsbZIP24-qPCR F	AGAGGAGTGCGAGGCTTAT
	BsbZIP24-qPCR R	AGCCAGGTACGTTAAGTG
BsbZIP26	BsbZIP26-qPCR F	CTCTTTGATTCCGACCCC
	BsbZIP26-qPCR R	ACATCCTCCCCGAGTGAA
BsbZIP31	BsbZIP31-qPCR F	AGCGTGCCAAGAGGGTAT
	BsbZIP31-qPCR R	GTGAAACAACAGGTGCGT
BsGAPDH	BsGAPDH-F	GCTAAAGACGCTGTCACTGAG
	BsGAPDH-R	GAGACCAGAAACTTACCCTCG
