# Supplementary material for: Comprehensive Functional Analysis of the bZIP Family in Bletilla striata Reveals That BsbZIP13 Could Respond to Multiple Abiotic Stresses
Source: Int J Mol Sci. 2023 Oct 15;24(20):15202. doi: 10.3390/ijms242015202 (PMC10607107; doi:10.3390/ijms242015202)
Supplement: Supplementary file 1 [file ijms-24-15202-s001.zip › Supplemental Files/Table S5.xlsx]

## Sheet: Sheet1
	Table S5 List of primers used in the present study.
	Gene	Sequences（5'-3'）
Gene cloning primers	BsbZIP13F	ATGGCGGCATCCAAGCCGGAAAGCA
	BsbZIP13R	TCAAGAGGGGCTGCTATTGCATCGC
Subcellular localization primers	GFP-BsbZIP13F	GGGGACAAGTTTGTACAAAAAAGCAGGCTTCATGGCGGCATCCAAGCCGGAAAGCA
	GFP-BsbZIP13R	GGGGACCACTTTGTACAAGAAAGCTGGGTCAGAGGGGCTGCTATTGCATCGC
Y2H primers	attB-BsbZIP13F	GGGGACAAGTTTGTACAAAAAAGCAGGCTTCATGGCGGCATCCAAGCCGGAAAGCA
	attB-BsbZIP13R	GGGGACCACTTTGTACAAGAAAGCTGGGTCTCAAGAGGGGCTGCTATTGCATCGC
BiFC primers	attB-BsbZIP13F	GGGGACAAGTTTGTACAAAAAAGCAGGCTTCATGGCGGCATCCAAGCCGGAAAGCA
	attB-BsbZIP13R	GGGGACCACTTTGTACAAGAAAGCTGGGTCTCAAGAGGGGCTGCTATTGCATCGC
